# Supplementary material for: Effect of Amnioreduction Prior to Emergency Cervical Cerclage on Pregnancy Outcomes in Singleton Pregnancies with Painless Cervical Dilation: A Multicenter Retrospective Study
Source: J Clin Med. 2026 Jul 10;15(14):5431. doi: 10.3390/jcm15145431 (PMC13412723; doi:10.3390/jcm15145431)
Supplement: Supplementary file 1 [file jcm-15-05431-s001.zip]

Archive with 1 entries (1 files):
- jcm-4356780-supplementary.pdf
